# Supplementary material for: A Fruitful Endeavor: Scent Cues and Echolocation Behavior Used by Carollia castanea to Find Fruit
Source: Integr Org Biol. 2020 Mar 11;2(1):obaa007. doi: 10.1093/iob/obaa007 (PMC7671165; doi:10.1093/iob/obaa007)
Supplement: obaa007_Supplementary_Data [file obaa007_supplementary_data.zip]

Archive with 2 entries (2 files):
- Carollia_castanea_behavioral_experiment.mp4
- Supplementary Table 1 2019-038.docx
